# Supplementary material for: Masticatory muscle index for indicating skeletal muscle mass in patients with head and neck cancer
Source: PLoS One. 2021 May 10;16(5):e0251455. doi: 10.1371/journal.pone.0251455 (PMC8109770; doi:10.1371/journal.pone.0251455)
Supplement: S1 Appendix — (XLSX) [file pone.0251455.s001.xlsx]

## Sheet: Data
M_SMI	L3SMI	Est L3SMI	MEst L3SMI
7.96665	66.8412	64.9996	64.2052
4.82441	37.8467	42.344	41.1411
1.93273	20.0878	21.495	19.9163
5.31077	44.4685	45.8506	44.711
2.27482	19.1535	23.9615	22.4272
6.55769	53.2084	54.8409	53.8634
3.15879	26.7542	30.3349	28.9156
7.89679	64.9251	64.4958	63.6924
6.99643	54.9203	58.0043	57.0838
6.63756	53.0203	55.4168	54.4497
6.48637	52.4251	54.3267	53.34
4.50389	37.6276	40.033	38.7885
4.42969	35.3984	39.498	38.2439
3.07345	24.7538	29.7196	28.2892
3.80307	32.0998	34.9802	33.6446
6.84326	55.3767	56.8999	59.2395
6.66184	54.3554	55.5919	57.9079
4.03527	34.4712	36.6543	38.6289
9.36468	78.2735	75.0793	77.7467
6.53059	54.3908	54.6456	56.9445
12.8871	103.855	100.476	103.601
7.04288	55.9698	58.3392	60.7048
6.68889	56.3758	55.7869	58.1065
4.94491	41.0685	43.2128	45.3056
7.80614	68.2895	63.8422	66.307
8.14634	69.4189	66.2951	68.8041
6.85561	56.056	56.989	59.3302
9.19865	78.0128	73.8822	76.5281
5.47575	42.8881	47.0402	49.202
4.59488	37.4056	40.6891	42.7364
5.75225	46.7798	49.0337	51.2315
3.2978	28.3583	31.3371	33.2159
7.64774	64.4249	62.7002	65.1444
7.48655	63.7301	61.538	63.9613
4.67307	37.1092	41.2528	43.3103
6.61943	54.5081	55.2861	57.5966
8.21223	79.6601	66.7702	69.2878
7.04505	57.1616	58.3548	60.7207
4.66906	39.6286	41.2239	43.2809
3.62123	29.1488	33.6691	35.5898
5.50297	43.6452	47.2364	49.4018
7.39546	57.324	60.8813	63.2927
3.85364	32.8241	35.3448	37.2957
6.24397	49.1708	52.579	54.8407
3.26376	24.4822	31.0917	32.966
5.4823	43.6906	47.0874	49.2501
5.03227	40.7572	43.8427	45.9469
5.61265	46.7202	48.0272	50.2068
2.30814	30.8705	24.2017	25.9517
3.01925	23.9589	29.3288	31.1713
3.15079	26.329	30.2772	32.1368
2.66171	37.3904	26.7509	28.547
4.62667	54.6331	40.9183	42.9698
4.61377	46.0349	40.8253	42.8751
4.62699	32.6575	40.9206	42.9721
4.49291	41.4699	39.9539	41.9879
5.23671	36.0874	45.3167	47.4475
4.506	39.1266	40.0483	42.084
3.51061	43.97	32.8715	34.7779
5.05075	43.4131	43.9759	46.0825
5.55341	43.1975	47.6001	49.772
6.65005	47.7597	55.5069	57.8214
3.76065	33.0632	34.6743	36.6132
4.73642	35.9922	41.7096	43.7754
3.18095	33.4759	30.4946	32.3582
6.05198	51.4853	51.1947	53.4315
5.80749	43.8035	49.432	51.637
7.60048	49.0178	62.3594	64.7975
4.32527	54.3477	38.7452	40.7575
5.15792	34.2917	44.7486	46.8691
4.03219	38.2219	36.6321	38.6063
7.58683	67.4484	62.261	64.6973
3.5985	46.2262	33.5052	35.423
5.12464	28.4817	44.5087	46.6249
2.89619	26.7163	28.4416	30.2681
5.54602	53.1879	47.5468	49.7178
3.90203	52.1832	35.6936	37.6509
3.49481	32.6228	32.7576	34.6619
3.736	45.3301	34.4965	36.4322
3.48229	38.4335	32.6673	34.57
4.80061	38.6479	42.1724	44.2464
3.63688	32.0319	33.7819	35.7047
4.65052	41.4637	41.0902	43.1448
3.59487	30.3939	33.479	35.3964
5.4333	39.1887	46.7341	48.8904
3.39394	33.7631	32.0303	33.9215
2.6782	33.5294	26.8698	28.668
5.13549	49.9048	44.5869	46.7045
3.7686	36.1249	34.7316	36.6715
3.79982	38.7108	34.9567	36.9006
4.64098	39.0591	41.0215	43.0748
5.20968	49.3937	45.1218	47.2491
5.73977	56.4417	48.9438	51.1399
4.41049	41.9018	39.3596	41.383
2.94965	29.1108	28.827	30.6604
2.93947	35.1139	28.7536	30.5857
4.78689	39.2846	42.0735	44.1458
4.95568	28.4518	43.2905	45.3847
5.65993	73.6076	48.3681	50.5539
3.66437	29.8606	33.9801	35.9065
6.64096	56.7052	55.4413	57.7546
4.90363	47.9663	42.9152	45.0026
